# Supplementary material for: Dynamic Functional Network Connectivity Changes Associated with fMRI Neurofeedback of Right Premotor Cortex
Source: Brain Sci. 2021 Apr 30;11(5):582. doi: 10.3390/brainsci11050582 (PMC8147082; doi:10.3390/brainsci11050582)
Supplement: Supplementary file 1 [file brainsci-11-00582-s001.zip]

Archive with 1 entries (1 files):
- brainsci-1189603-supplementary.pdf
